# Supplementary material for: High mean corpuscular volume as a predictor of esophageal cancer: A cohort study based on the Japanese Shizuoka Kokuho Database
Source: PLoS One. 2025 Feb 11;20(2):e0318791. doi: 10.1371/journal.pone.0318791 (PMC11813134; doi:10.1371/journal.pone.0318791)
Supplement: S1 Table — Bold type indicates a correlation of > 0.4. BMI, body mass index; SBP, systolic blood pressure; DBP, diastolic blood pressure; RBC, red blood cell count; LDL, low density lipoprotein cholesterol; AST, aspartate aminotransferase; γ-GTP, γ-glutamyltranspeptidase; RBC, red blood cell count; MCH, mean corpuscular hemoglobin; MCV, mean corpuscular volume; MCHC, mean corpuscular hemoglobin concentration; NA, not applicable. (XLSX) [file pone.0318791.s001.xlsx]

## Sheet: Supplementary Table 1
	Sex	Smoke	Drink_frequency	Drink_volume	Liver disease	Alcohol use disorder	Hypertension	BMI	SBP	DBP	LDL cholesterol	Serum creatinine	AST	γ-GTP	Fasting blood glucose	HbA1c	Hematocrit	Hemoglobin	RBC	MCH	MCV	MCV_quantile	MCHC	Uric acid
Sex	NA	NA	NA	NA	NA	NA	NA	NA	NA	NA	NA	NA	NA	NA	NA	NA	NA	NA	NA	NA	NA	NA	NA	NA
Smoke	0.244	NA	NA	NA	NA	NA	NA	NA	NA	NA	NA	NA	NA	NA	NA	NA	NA	NA	NA	NA	NA	NA	NA	NA
Drink_frequency	-0.415	-0.188	NA	NA	NA	NA	NA	NA	NA	NA	NA	NA	NA	NA	NA	NA	NA	NA	NA	NA	NA	NA	NA	NA
Drink_volume	0.4	0.231	-0.62	NA	NA	NA	NA	NA	NA	NA	NA	NA	NA	NA	NA	NA	NA	NA	NA	NA	NA	NA	NA	NA
Liver disease	0.0362	-0.00904	-0.00752	0.0258	NA	NA	NA	NA	NA	NA	NA	NA	NA	NA	NA	NA	NA	NA	NA	NA	NA	NA	NA	NA
Alcohol use disorder	0.0607	0.0395	-0.057	0.0727	0.139	NA	NA	NA	NA	NA	NA	NA	NA	NA	NA	NA	NA	NA	NA	NA	NA	NA	NA	NA
Hypertension	0.0372	-0.0788	0.00657	-0.00598	0.166	0.0274	NA	NA	NA	NA	NA	NA	NA	NA	NA	NA	NA	NA	NA	NA	NA	NA	NA	NA
BMI	0.171	0.0156	-0.0641	0.096	0.0768	0.00524	0.187	NA	NA	NA	NA	NA	NA	NA	NA	NA	NA	NA	NA	NA	NA	NA	NA	NA
SBP	0.0482	-0.0398	-0.0416	0.0384	0.0342	0.00538	0.25	0.184	NA	NA	NA	NA	NA	NA	NA	NA	NA	NA	NA	NA	NA	NA	NA	NA
DBP	0.13	0.0291	-0.12	0.117	0.00442	0.0071	0.0691	0.19	0.602	NA	NA	NA	NA	NA	NA	NA	NA	NA	NA	NA	NA	NA	NA	NA
LDL cholesterol	-0.118	-0.033	0.0983	-0.102	-0.0805	-0.0305	-0.186	0.0682	0.0238	0.0832	NA	NA	NA	NA	NA	NA	NA	NA	NA	NA	NA	NA	NA	NA
Serum creatinine	0.626	0.0855	-0.201	0.184	0.0395	0.031	0.151	0.177	0.0509	0.0682	-0.0774	NA	NA	NA	NA	NA	NA	NA	NA	NA	NA	NA	NA	NA
AST	0.0865	-0.0432	-0.101	0.112	0.113	0.0358	0.0784	0.0526	0.108	0.0808	-0.0374	0.0866	NA	NA	NA	NA	NA	NA	NA	NA	NA	NA	NA	NA
γ-GTP	0.373	0.159	-0.338	0.349	0.105	0.053	0.0675	0.263	0.102	0.164	0.017	0.207	0.316	NA	NA	NA	NA	NA	NA	NA	NA	NA	NA	NA
Fasting blood glucose	0.186	-0.000391	-0.106	0.137	0.0756	0.0225	0.172	0.225	0.176	0.115	-0.00492	0.125	0.0581	0.21	NA	NA	NA	NA	NA	NA	NA	NA	NA	NA
HbA1c	0.0273	-0.037	0.0886	-0.074	0.0686	-0.00494	0.156	0.202	0.0915	0.00513	0.0334	0.0372	0.0475	0.108	0.521	NA	NA	NA	NA	NA	NA	NA	NA	NA
Hematocrit	0.477	0.207	-0.247	0.249	0.02	0.0238	-0.0617	0.266	0.08	0.249	0.131	0.256	0.118	0.364	0.15	0.0206	NA	NA	NA	NA	NA	NA	NA	NA
Hemoglobin	0.53	0.225	-0.288	0.298	0.021	0.0303	-0.0722	0.273	0.0724	0.258	0.124	0.274	0.128	0.396	0.191	0.0151	0.947	NA	NA	NA	NA	NA	NA	NA
RBC	0.377	0.143	-0.134	0.144	-0.000293	0.00705	-0.0941	0.275	0.0526	0.237	0.177	0.176	0.0546	0.298	0.147	0.0891	0.851	0.839	NA	NA	NA	NA	NA	NA
MCH	0.288	0.162	-0.292	0.289	0.04	0.0409	0.0341	0.00181	0.0317	0.038	-0.102	0.178	0.135	0.183	0.084	-0.139	0.153	0.259	-0.233	NA	NA	NA	NA	NA
MCV	0.116	0.0977	-0.186	0.166	0.0381	0.0287	0.0736	-0.058	0.0401	-0.019	-0.117	0.112	0.103	0.0655	-0.0185	-0.14	0.105	0.0322	-0.374	0.783	NA	NA	NA	NA
MCV_quantile	0.108	0.0911	-0.176	0.156	0.0356	0.0261	0.0689	-0.0565	0.0361	-0.0204	-0.112	0.105	0.0958	0.0584	-0.0197	-0.132	0.0947	0.0227	-0.358	0.749	0.968	NA	NA	NA
MCHC	0.292	0.117	-0.189	0.217	0.00945	0.0261	-0.0516	0.0958	-0.0014	0.1	0.0247	0.123	0.0742	0.208	0.165	-0.0147	0.136	0.418	0.196	0.401	-0.182	-0.186	NA	NA
Uric acid	0.455	0.116	-0.25	0.263	0.0557	0.0402	0.138	0.283	0.102	0.129	-0.00699	0.533	0.136	0.324	0.161	0.0894	0.287	0.314	0.23	0.147	0.0599	0.0534	0.162	NA
