# Supplementary material for: High mean corpuscular volume as a predictor of esophageal cancer: A cohort study based on the Japanese Shizuoka Kokuho Database
Source: PLoS One. 2025 Feb 11;20(2):e0318791. doi: 10.1371/journal.pone.0318791 (PMC11813134; doi:10.1371/journal.pone.0318791)
Supplement: S1 Fig — Q, quartile. (XLSX) [file pone.0318791.s003.xlsx]

## Sheet: Sheet1
	Variable (reference)		Category or unit	Univariable model				Multivariable model with RBC				Multivariable model with hemoglobin				Multivariable model with hematocrit
				HR	95% CI	P-value*		HR	95% CI	P-value*		HR	95% CI	P-value*		HR	95% CI	P-value*
	Sex (Female)		Male	5.69	5.03-6.43	< 0.001		4.8	4.07-5.65	< 0.001		NA	NA	NA		NA	NA	NA
	Age (<40 years)		40 to < 50 yeas	1.45	0.19-11.00	0.71641
			50 to < 60 yeas	3.84	0.53-27.80	0.181889
			60 to < 70 yeas	8.7	1.22-61.90	0.0306695
			70 to < 80 yeas	11.2	1.58-79.70	0.0157462
			80 to < 90 yeas	9.5	1.33-67.80	0.024655
			≥ 90 yeas	8.13	1.09-60.90	0.0413787
	Smoking (Absence)		Presence	2.71	2.42-3.04	< 0.001		1.64	1.41-1.90	< 0.001		1.65	1.39-1.95	< 0.001		1.67	1.40-2.00	< 0.001
	Alcohol consumption, frequency (Rarely)		Sometimes	1.477	1.24-1.76	< 0.001		NA	NA	NA		NA	NA	NA		NA	NA	NA
			Daily	5.477	4.85-6.19	< 0.001		NA	NA	NA		NA	NA	NA		NA	NA	NA
	Alcohol consumption, volume (< 20g)
			20 to < 40g	3.514	3.06-4.03	< 0.001		NA	NA	NA		2.92	2.44-3.49	< 0.001		2.66	2.20-3.20	< 0.001
			40 to < 60g	6.257	5.37-7.29	< 0.001		NA	NA	NA		4.38	3.56-5.39	< 0.001		3.88	3.10-4.85	< 0.001
			>= 60g	4.146	4.15-7.11	< 0.001		NA	NA	NA		4.12	2.94-5.76	< 0.001		3.69	2.56-5.32	< 0.001
	Comorbidity (Absence)
		Cerebrovascular disease	Presence	1.18	1.02-1.36	0.0220986
		Dementia	Presence	0.931	0.64-1.35	0.707133
		Myocardial infarction	Presence	1.59	1.11-2.29	0.0116539
		Renal disease	Presence	1.32	0.94-1.87	0.111198
		Congestive heart failure	Presence	1.21	1.00-1.45	0.0441234
		Peripheral vascular disease	Presence	1.18	1.00-1.40	0.0524123
		Chronic pulmonary disease	Presence	1.04	0.92-1.19	0.536105
		Rheumatic disease	Presence	0.716	0.48-1.06	0.0971842
		Peptic ulcer disease	Presence	1.06	0.92-1.22	0.433864
		Liver disease	Presence	1.36	1.19-1.56	< 0.001		0.99	0.83-1.18	0.910206		1.03	0.84-1.27	0.777568		1.05	0.84-1.31	0.676087
		Diabetes	Presence	1.26	1.01-1.57	0.0413896
		Hemiplegia or paraplegia	Presence	0.752	0.34-1.68	0.485
		Cardiac arrhythmias	Presence	1.27	1.09-1.49	0.00205207
		Valvular disease	Presence	1.34	1.04-1.73	0.0231155
		Hypertension	Presence	1.47	1.33-1.62	< 0.001		1.31	1.15-1.50	< 0.001		1.36	1.17-1.59	< 0.001		1.35	1.15-1.59	< 0.001
		Hypothyroidism	Presence	0.873	0.57-1.34	0.535359
		Coagulopathy	Presence	1.22	0.63-2.34	0.559701
		Obesity	Presence	0.609	0.20-1.89	0.391306
		Weight loss	Presence	1.42	0.53-3.80	0.481146
		Fluid and electrolyte disorders	Presence	0.946	0.76-1.17	0.611495
		Deficiency anemia	Presence	1.24	0.99-1.57	0.0642173
		Alcohol use disorder	Presence	5.93	4.22-8.33	< 0.001		1.84	1.10-3.08	0.0193517		2.51	1.59-3.95	< 0.001		2.06	1.18-3.59	0.0111869
		Drug use disorder	Presence	3.9	0.55-27.70	0.173322
		Depression	Presence	0.736	0.56-0.96	0.0253633
		Psychosis	Presence	0.615	0.36-1.04	0.0703195
	Laboratory values
		BMI	3.39496	0.896	0.85-0.94	< 0.001		0.818	0.76-0.88	< 0.001		0.779	0.71-0.85	< 0.001		0.788	0.72-0.86	< 0.001
		SBP	17.3014	1.21	1.15-1.27	< 0.001		1.18	1.11-1.26	< 0.001		1.2	1.12-1.29	< 0.001		1.2	1.12-1.30	< 0.001
		DBP	11.1093	1.14	1.08-1.20	< 0.001		NA	NA	NA		NA	NA	NA		NA	NA	NA
		Triglyceride	59.6011	1.04	0.99-1.09	0.124036
		HDL cholesterol	16.5324	0.953	0.91-1.00	0.0636966
		LDL cholesterol	31.1528	0.65	0.62-0.69	< 0.001		0.852	0.80-0.91	< 0.001		0.796	0.74-0.86	< 0.001		0.796	0.73-0.87	< 0.001
		eGFR	15.596	0.975	0.93-1.03	0.344496
		Serum creatinine	0.190025	1.41	1.35-1.47	< 0.001		NA	NA	NA		1.27	1.19-1.35	< 0.001		1.26	1.18-1.35	< 0.001
		AST	6.74814	1.21	1.16-1.26	< 0.001		0.992	0.93-1.06	0.810766		1.03	0.97-1.10	0.33793		0.968	0.90-1.05	0.417469
		ALT	9.38446	0.924	0.88-0.98	0.00492632
		γ-GTP	19.6077	1.41	1.36-1.46	< 0.001		0.992	0.93-1.06	< 0.001		NA	NA	NA		1.11	1.04-1.18	0.00200746
		Fasting blood glucose	14.9215	1.15	1.09-1.22	< 0.001		NA	NA	NA		NA	NA	NA		NA	NA	NA
		HbA1c	0.511772	0.902	0.85-0.95	< 0.001		0.926	0.87-0.99	0.0175639		0.971	0.90-1.04	0.434752		0.966	0.89-1.04	0.371886
		Hematocrit	4.08814	1.17	1.10-1.24	< 0.001		NA	NA	NA		NA	NA	NA		0.867	0.80-0.94	0.000675495
		Hemoglobin	1.47475	1.23	1.16-1.30	< 0.001		NA	NA	NA		0.943	0.87-1.02	0.149293		NA	NA	NA
		RBC	46.1022	0.836	0.79-0.89	< 0.001		0.743	0.69-0.80	< 0.001		NA	NA	NA		NA	NA	NA
		MCH	1.78403	2.07	1.97-2.18	< 0.001		NA	NA	NA		NA	NA	NA		NA	NA	NA
		MCHC	1.09136	1.23	1.16-1.30	< 0.001		1	0.94-1.07	0.931706		NA	NA	NA		1.08	1.00-1.17	0.0563752
		Uric acid	1.32507	1.45	1.38-1.52	< 0.001		NA	NA	NA		NA	NA	NA		NA	NA	NA
		MCV (Q1)	Q2	1.17	0.95-1.45	0.131889		0.995	0.80-1.24	0.961256		0.997	0.76-1.31	0.981365		1.01	0.76-1.33	0.969324
			Q3	1.52	1.25-1.86	< 0.001		1.05	0.85-1.30	0.655834		1.15	0.89-1.49	0.278998		1.2	0.92-1.56	0.178771
			Q4	3.47	2.91-4.14	< 0.001		1.51	1.22-1.85	< 0.001		2.05	1.63-2.58	< 0.001		2.17	1.70-2.75	< 0.001
